# Supplementary material for: Unraveling genetic etiologies in complex pediatric neurological diseases: A genetic investigation using whole exome sequencing
Source: PLoS One. 2025 May 19;20(5):e0324177. doi: 10.1371/journal.pone.0324177 (PMC12088513; doi:10.1371/journal.pone.0324177)
Supplement: S1 Table — (XLSX) [file pone.0324177.s001.xlsx]

## Sheet: Sheet1
Patient_ID	Gender	Age at testing	Consanguineous	Clinical suspicion	Clinical Characteristics /Paraclinical Results	Neuroimaging_Findings	Neurophysiological_Findings	Family_Findings
1	M	4.83	Non consanguineous	Congenital muscular dystrophy	Muscular dystrophy, facial dysmorphism, elevated creatine phosphokinase, developmental delay, gross motor disorder, axial hypotonia and leukodystrophy diffuse.	MRI : in favor of leukodystrophy broadcast	NA	No
2	M	4	Non consanguineous	Leukodystrophy	Developmental delay, gross motor disorder, language disorder, intellectual disability and hypotonia.	MRI : in favor of leukodystrophy	EEG : normal	No
3	M	1.25	Non consanguineous		Delay in psychomotor acquisition, limb dystonia, high phenylalanine.	MRI : normal	EEG : normal	No
4	M	5	Non consanguineous	Metabolic disease	Recurrent hypoglycemia, hypoglycemia after 4 hours of fasting, negative metabolic assessment, hepatomegaly, premature, intrauterine growth restriction, developmental delay, gross motor disorder, intellectual disability, gross and fine motor disorder , hyperactivity, hypertonia, epilepsy, anemia, jaundice.	MRI : cerebral lesion	NA	No
5	M	1.16	Consanguineous	Neurometabolic disease	Epilepsy, hypomealination, developmental delay, intellectual disability, language disorder fine and gross motor skills problems.	MRI : cortical atrophy with hypomyelination	EEG : normal	No
6	F	5	Non consanguineous		Autistic signs, facial dysmorphia, developmental delay, language disorder, intellectual disability, fine and globular motor skills disorder.	MRI : discreet ectasia of the ventricular system	EEG : normal	No
7	M	6	Non consanguineous	Drug resistant epilepsy (GLUT1)	Language disorder, epilepsy, hyperactivity, self-harm.	MRI : normal	EEG compatible with benign partial epilepsy in infancy	Yes
8	F	3.33	Non consanguineous	Epilepsy (GLUT1)	Hyperactivity, hypotonia, epilepsy, walking disorder, slight intellectual disability, language disorder, fine and gross motor skills disorder.	MRI : normal	EEG : normal	Yes
9	F	1.75	Non consanguineous	Leukodystrophy	Nystagmus, hypotonia from birth, developmental delay, language disorder fine and gross motor skills problems.	MRI : dysmyelinating leukodystrophy	NA	No
10	F	7	Non consanguineous	Drug resistant epilepsy (GLUT1)	Fine motor disorder, language disorder, intellectual disability, epilepsy, hyperactivity and anxiety.	MRI : corticosubcortical atrophy	EEG : normal	No
11	M	0.5	Non consanguineous		Abnormal circulating amino acid concentration, abnormality of visual evoked potentials, agenesis of corpus callosum, axial hypotonia, blindness, dystonia, global developmental delay, hypotonia, impaired smooth pursuit, increased serum lactate, infantile spasms, optic atrophy, partial agenesis of the corpus callosum, seizure.	MRI : in favor of partial agenesis of the corpus callosum	EEG : Normal	No
12	M	9	Non consanguineous	Epilepsy (GLUT1) or Mental impairment	Intrauterine growth retardation, language disorder, strabismus, decreased visual activity, clumsiness, hypotonia and atypical absence epilepsy.	MRI: left mastoiditis; no abnormality detected that could explain the clinical symptoms	EEG : absence of epileptic anomaly on the tracing, while the video shows abnormal movements, these paroxysmal eyes, without electrical translation	No
13	F	8	Non consanguineous	Epilepsy (GLUT1) or dravet syndrome	Developmental delay, gross motor disorder, language disorder, intellectual disability, autism, hyperactivity, clenched hands, kyphosis, nystagmus, strabismus, facial dysmorphia and epilpsy.	MRI : discrete left temporal cortical atrophy; discrete right hippocampal atrophy grade 1 of Scheltens	EEG compatible with benign partial epilepsy in infancy	Yes
14	M	6	Non consanguineous	Collagenosis	Abnormal facial shape, abnormal fear/anxiety-related behavior, abnormal social behavior, asthma, elevated lactate:pyruvate ratio, hypermetropia, hypoglycemia, joint hypermobility, joint laxity, muscle weakness, short stature, strabismus, visual loss.	NA	NA	Yes
15	F	2.58	Non consanguineous	Leukodystrophy	Motor regression at 16 months, language disorder, poor eye posture, poor social contact and axial hypotonia.	MRI : absence of U-fiber white matter myelination and delayed myelination of the preventricular white matter	Sleep EEG with very rare right fronto-temporal spike discharges	Yes
16	M	0.92	Non consanguineous	Hypotonia	Hypotonia since birth, global motor skills disorder.	MRI : normal	NA	No
17	F	6	Non consanguineous	Rebellious absence epilepsy in connection with fasting	Absence epilepsy.	NA	NA	Yes
18	M	8	Non consanguineous		Developmental delay, gross motor disorder, language disorder, intellectual disability, autistic sign, ataxia and strabismus.	MRI : normal	EEG : normal	No
19	F	6.5	Consanguineous	Myoclonic epilepsy Drug resistant (GLUT1)	Familial epilepsy, myoclonic epilepsy, treatment-resistant epilepsy, generalized tonic seizure.	MRI : normal	EEG: loosely organized background rhythm, diffuse slow waves indicating a certain degree of suffering	Yes
20	F	9	Non consanguineous		Ataxia, fatigue, choreoathetosis, hypothyroidism, psychomotor delay, fine and gross motor skills disorder, abnormal movements.	MRI : normal	NA	Yes
21	F	2.75	Non consanguineous	Myopathic syndrome	Fatigue, walking at 2 years 3 months, proximal deficit.	ENMG : in favor of neurogenic damage	EEG : normal	No
22	F	11	Non consanguineous		Abnormality of movement, abnormality of the basal ganglia, athetosis, language delay, dysarthria, dystonia, hyperactivity, hypotonia, motor delay.	MRI : normal	NA	No
23	M	10.8	Non consanguineous	Familial metabolic or genetic disease	Facial dysmorphia, hypotonia, developmental delay, language disorder, intellectual disability, fine and globular motor skills disorder.	MRI : normal	EEG : normal	Yes
24	M	4.5	Non consanguineous		Strabismus, facial dysmorphism, myoclonic absence epilepsy, epileptic seizures are resistant to treatment, developmental delay, language disorder, intellectual disability, fine and globular motor skills disorder.	MRI : normal	Normal EEG waking; Sleep EEG: recording of interictal epileptic anomalies in stages 1 and 2, a type of generalized slow wave spikes, sometimes organizing into generalized puffs with progressive beginning and end	No
25	F	1.5	Non consanguineous		Generalized hypotonia, epilepsy, pyramidal syndrome, developmental delay, language disorder, intellectual disability, fine and gross motor skills disorder.	MRI : normal	Normal waking and sleeping EEG	No
26	F	6	Non consanguineous		Developmental delay, language disorder, intellectual disability, writing and reading disorder, hypotonia, congnitive regression.	MRI : normal	NA	Yes
27	M	2.58	Consanguineous		Hypotonia, hypersensitivity, intrauterine growth retardation, language delay, fine and gross motor delay, developmental regression, fatigue.	MRI : normal	EEG : normal	No
28	M	2.5	Non consanguineous	Mitochondriopathy	Dystonia, motor delay, jaundice at 3 days of life, developmental delay, language disorder, clenched hands, epilepsy.	MRI: signal abnormality of the lenticular nuclei and caudate nuclei suggestive of mitochondrial disease	NA	No
29	M	8	Consanguineous		Abnormal facial shape, abnormality of refraction, absent speech, attention deficit hyperactivity disorder, dystonia, epileptic encephalopathy, epileptic spasms, generalized-onset seizure, global developmental delay, intellectual disability, motor delay, no social interaction, spasticity, strabismus.	NA	NA	Yes
30	F	6	Non consanguineous	Heredo-ataxia	Ataxia, motor regression at 3 years, language regression, developmental regression.	MRI : normal	EEG : normal	No
31	M	2	Consanguineous	Brain Malformation	On day 15 they had focal then multifocal epileptic seizures, psychomotor delay, fine and gross motor skills problems, language disorder, intellectual disability, strabismus, hypotonia.	MRI : bifrontal subcortical atrophy	EEG: Hypsarrhythmia	Yes
32	F	1.25	Consanguineous	Pelizaeus mertbacher like	Psychomotor regression, incessant screaming, language disorder, fine and gross motor skills problems.	MRI: suggests leukodystrophy	NA	No
33	F	1.25	Consanguineous	Mitochondriopathy	Dystonia opisthotonos, prematurity, intrauterine growth retardation, increased lactic acid, anemia, hypertonia, spasticity, developmental delay, language disorder fine and gross motor skills problems.	MRI : normal	NA	No
34	F	4	Non consanguineous	Myopathy	Language disorder, frequent falls, walking disorder, developmental regression, hyperactivity, hypotonia, fatigue, strabismus, fine and gross motor skills disorder.	MRI : normal	EEG : normal and EMG : normal	No
35	M	2.67	Consanguineous	Aicardi-Goutieres syndrome	Early onset, incessant crying, dystonia, microcephaly, lack of creativity, hyperprotoeinorachia, strabismus, hypotonia.	MRI: suspicion of KRABBE leukodystrophy	EEG : normal	Yes
36	M	6	Non consanguineous	DEE	Autism spectrum disorder, severe epileptic encephalopathy resistant to treatment, resistant west syndrome, cognitive delay, language disorder, developmental delay, intellectual disability, hyperactivity, self-harm.	MRI: vascular gap in the right cerebellar hemisphere	EEG in favor of generalized epilepsy (Myoclonic)	Yes
37	M	2	Consanguineous	Sialidosis type 1	Psychomotor regression, blindness, west syndrome, developmental delay, language disorder, developmental regression, hypotonia, cherry red macula appearance on both sides, bilateral optic atrophy predominantly temporal.	MRI : appearance in favor of damage to both the white matter and the gray matter; falling within the framework of a metabolic disorder; to be compared with biological data	EEG : - Disappearance of hypsarrhythmia. - Overall slowdown of the background rhythm. - Presence of rare diffuse wave peaks.	Yes
38	M	11	Non consanguineous	Hallervorden–Spatz syndrome	Psychomotor regression with choreoathetosis from the age of 13 months, fine and gross motor skills disorder, language impairment, intellectual disability, developmental regression, scoliosis, hypotonia, epilepsy.	NA	NA	No
39	M	4	Non consanguineous		Motor delay, intellectual disability, microcephaly, no seizures, some autistic traits, hypotrophy, intrauterine growth retardation, language disorder, pervasive developmental disorder, sleep disorder, cryptorchidism.	TDM : normal and MRI : normal	NA	Yes
40	F	1.08	Consanguineous	Leukodystrophy	Psychomotor delay, developmental delay, fine and gross motor disorder, drowsiness, probable epilepsy, dystonia, axial hypotonia.	MRI: subcortical supratentorial atrophy, associated with diffuse white matter T2 hypersignal, with inversion of the NAA/choline ratio; no sparing of U fibers or hypertrophy of the optic nerves; appearance more reminiscent of a delay in myelination	EEG : normal	Yes
41	F	3	Consanguineous		Abnormal cardiovascular system physiology, abnormal facial shape, coarse facial features, hepatomegaly, hypertrophic cardiomyopathy, splenomegaly, umbilical hernia.	NA	NA	No
42	F	11	NA	HTTC benign	Premature, presents with bouts of fever, headache, vomiting, approximately 1 episode per month.	MRI : arachnoid cyst of the right cerebellar pontine angle	NA	No
43	M	3.67	Consanguineous	Leukodystrophy	Walking delay, acceptable cognitive, ataxia, developmental delay, gross motor disorder, language disorde,r intellectual disability, hyperactivity, facial dysmorphia.	MRI : leukodystrophy and damage to the basal ganglia	EEG : some point in right fronto-centro-temporal	Yes
44	F	1	Consanguineous		Psychomotor delay, left upper limb dystonia, clenched hands.	NA	NA	Yes
45	M	18	Consanguineous		Microcephaly, mental disability, tics, paroxysmal deviation eyes, language disorder, excessive fear, facial dysmorphia.	TDM : normal	EEG : normal	Yes
46	M	1.33	Consanguineous		Developmental delay, blindness, negative metabolic assessment.	MRI : triventricular hydrocephalus most probably due to stenosis of the aqueduct of Sylvius with foci of nodular heterotopia of the gray matter; to be checked later to eliminate nodules under ependymal in the context of tuberous sclerosis of Bourneville	EGG : weakly organized background rhythm, registration of relatively frequent epileptic abnormalities; generalized and predominant in the left brain	No
47	M	1.58	Consanguineous	Sjogren larsson syndrome	Developmental delay, intellectual disability, language disorder, gross and fine motor skills disorder, strabismus, facial dysmorphism.	MRI : vermian and cerebellar hypoplasia, aspect in favor of a dandy-walker malformation variant	EEG : normal	No
48	M	16	Consanguineous		Developmental delay, average mental disability, language disorder, hyperactivity, early scoliosis, strabismus.	MRI : normal	EEG : normal	No
49	F	9	Non consanguineous		Motor deficit of 2 lower limbs (feet), hypotonia of the feet, peripheral neuropathy.	MRI : Normal	NA	No
50	F	9.75	Non consanguineous		Motor regression from the age of 2, fine and gross motor disorders, axial hypotonia, language disorder, intellectual disability, developmental regression, nocturnal insomnia, high lactate, divergent strabismus, facial dysporphia.	MRI : in favor of a bi-putaminal involvement which may be of metabolic or hypoxic origin and Spinal MRI : normal	EEG : normal	No
51	F	1.33	Non consanguineous	Suspected mitochondriopathy	Developmental delay, multiorgan neurological cardiac, sensory impairment, deafness, language impediment, intellectual disability, scoliosis, facial dysmorphia, hypodentria, hypokinetic dilated cardiomyopathy, axial hypotonia.	NA	NA	No
52	F	4.42	Consanguineous		Developmental delay, psychomotor delay, language disorder, intellectual disability, atxia, myoclonic epileptic seizure from 3 years old.	MRI : normal and TDM : normal	EEG : normal	No
53	M	13	Non consanguineous	Mental impairment	Moderate mental deficiency, enormous academic difficulty, paroxysmal confusional syndrome, language impairment, attention disorder, gross and fine motor skills impairment, mild neonatal suffering, hysteria, insomenia, autism, hyper activity, anxiety, fatigue, hypotonia.	MRI : normal	EEG : normal	No
54	M	0.33	Consanguineous		Generalized hypotonia especially in the lower limbs, high creatine phosphokinase, developmental delay, facial dysmorphism.	MRI : not realized	EMG in favor of myogenic damage to the limbs	Yes
55	M	3.5	Consanguineous	Neuro-axial dystrophy	History of motor delay and hypotonia, regression at 2 years, epileptic seizure, dystonia, developmental delay, intellectual disability, gross and fine motor disorder, language disorder intellectual disability, developmental regression, contractures, fatigue, hypotonia.	MRI : normal	EEG: loosely organized background rhythm, Presence of generalized paroxysmal abnormalities.	Yes
56	F	2.17	Consanguineous	Hereditary genetic syndrome	Motor regression from the age of 8 months, psychomotor delay, intrauterine growth retardation, developmental delay, delay in fine and gross motor skills, language impairment, intellectual disability, no epileptic seizure, hypotrophy, ataxia, pyramidal syndrome, hypotony, fatigue.	MRI : normal and MRI spectroscopy shows abnormally high level of choline; which may indicate a hypomyelinating process not yet evident on conventional sequences	NA	No
57	F	11	Non consanguineous		Progressive scoliosis, school difficulties, hypotonia, language disorder, fine motor disorder, anemia and fluid disorder.	MRI: normal and X-ray of dorso-lumbo-sacral spine in f/p load : scoliosis of the dorsal spine with right convexity measuring 12.3° and scoliosis of the dorsal spine with left convexity measuring 14.6°	NA	No
58	F	6	Non consanguineous		Paroxysmal episode of imbalance, ataxia, dysarthria, history of mild psychomotor delay, paroxysmal dystonia, developmental delay, gross motor disorder, language disorder, fatigue, hypotonia.	NA	NA	No
59	F	16	Consanguineous	Lafora disease	From the age of 9 she had regression of vision then generalized tonic clonic crisis then blindness, epilepsy with focal occipital onset, bilateral muscular optic atrophy.	MRI : normal	NA	Yes
60	F	7.5	Non consanguineous	Hereditary paroxysmal dystonia	History of slowness but normal acquisition, if effort or fatigue she has dystonic movements, hypotonia and loss of all strength, rests and wakes up almost normal.	NA	NA	No
61	M	12	NA	Mitochondriopathy	Walking at the age of 2, language delay (speech from the age of 4), slight intellectual deficit, failure to learn at school, 3 episodes of convulsions in his life, trembling of the right hand, decline of visual acuity, concept of deafness, headache, dysmorphic facies with facial lentigine, overweight, scoliosis, poor oral and dental condition.	MRI: in favor of mitochondrial disease	EEG: slowed background activity with presence of numerous bursts of slow waves	No
62	F	17	Consanguineous		Developmental regression since the age of 3 after meningitis, atonic, tonic, vegetative, absence epileptic seizure, cognitive delay, low vision, sensitivity to sunlight, language impediment, intellectual disability.	MRI : appearance suggestive of sequelae gliosis of the right ventricular and frontal junction with incipient cortico-subcortical atrophy	EEG : normal	Yes
63	M	1.67	Consanguineous		Regression from 8 months of life, motor regression without cognitive impairment, pyramidal syndrome, hypotonia, no epileptic seizure, recent nephrotic syndrome.	MRI : normal	EEG : normal	No
64	F	1.67	Consanguineous	Osteogenesis imperfect	Psychomotor delay, pathological fractus, skeletal malformation, language impairment, intellectual disability, club foot, polydactyly, facial dysmorphia, hypotonia.	NA	NA	No
65	F	6	Consanguineous		Afebrile febrile seizures from the age of 2, anxiety attacks, hallucinations, psychomotor and cognitive regression, language disorders, fine and gross motor disorders, intellectual deficiency, anxiety, hypotonia.	TDM : normal	EEG: poorly organized background rhythm, left tempoto-central discharge registration with some generalization	No
66	M	2	Consanguineous	Leukodystrophy	Psychological regression from 13 months, global motor disorder, developmental regression.	MRI : leukodystrophy	NA	No
67	F	4	Non consanguineous	Dravet or Steiner myopathy	Febrile seizures, hemicorporal status epilepticus, mild developmental delay, gait disturbance, language delay, hypotonia, ataxia, elongated face, genu valgum.	MRI : normal	EEG : normal and EMG : normal	Yes
68	F	1.5	Non consanguineous		Severe hypotonia, language delay, significant motor delay, developmental delay, fine motor disorder, gross motor disorder, language disorder, intellectual disability, fatigue, hypotonia, neuropathy.	MRI : moderate cortical atrophy; bilateral frontoparietal; associated with partial atrophy of the corpus callosum; which may be related to neonatal distress.	EMG: polyneuropathy	No
69	F	3	Consanguineous		From 3 months hypotonia, psychomotor delay, generalized tonic epileptic seizure resistant to 3 antiepileptic drugs, cognitive delay, gross motor disorder, language disorder, intellectual disability and hyperactivity.	MRI : normal	EEG: frequent anomaly	Yes
70	M	9	Consanguineous		Psychomotor regression, severe and drug-resistant epilepsy, gross motor disorder, language disorder, intellectual disability.	TDM : global cerebral and cerebellar atrophy; dandy-walker malformations.	EEG : presence of spike and spike-wave discharges, predominantly centro-temporal, with diffusion.	No
71	M	14	NA	Landau–Kleffner syndrome	Epileptic seizure, fine motor disorder, language disorder, developmental regression, anaural facial movements and tremor, hyperactivity, exercise intolerance, fatigue, migraines, constipation, clonia of the left hemiface with tremor of the upper limbs.	TDM: normal and MRI: normal	EEG : normal	No
72	M	1.17	Non consanguineous		Psychomotor regression around 5 - 6 months, pyramidal syndrome, positive eye contact but congnitive and motor decline, clenched hands.	MRI : atrophy; widening of cortical furrows with delay in white matter maturation	EEG : normal	No
73	M	4.5	Non consanguineous		Was normal until the age of 3 (except swallowing disorder and language delay) then walking difficulty, dysharthria, gross and fine motor skills disorder, intellectual disability, developmental regression, fatigue.	MRI : Normal and TDM : normal	EEG : normal	No
74	M	9	Consanguineous	DEE	Drug-resistant epilepsy, complex encephalopathy with absence, intellectual disability, language disorder, hyperactivity, myopia.	TDM : normal and MRI : normal	EEG revealed generalized discharges with abrupt beginning	Yes
75	F	0.67	Non consanguineous	Noonan syndrome, cardiofaciocutaneous syndrome	Patient with abnormal facial shape, depressed nasal bridge, edema, global developmental delay, hypertelorism, motor delay, myopia, nystagmus, polyhydramnios, ptosis, pulmonic stenosis, abnormal cardiac atrial physiology.	MRI : normal	NA	No
76	F	0.83	Consanguineous		Abnormal facial shape, abnormality of the pinna, congenital onset, delay gross motor development, language delay, esotropia, global developmental delay, horizontal nystagmus, hypertelorism, intrauterine growth retardation, monocytopenia, muscular hypotonia, neutrophilia, nystagmus, pallor, strabismus.	MRI : normal	NA	No
77	F	6.5	Non consanguineous		Absent speech, dysphagia, dystonia, encephalopathy, global developmental delay, motor delay, myoclonus, organic aciduria, seizures, spasticity, strabismus, abnormal vitamin b12 level.	MRI : normal	EEG abnormality (consistent with Pyridoxine-Dependent)	No
78	F	0.33	Non consanguineous		Abnormality of the nerous system, anuria, coma, cyanosis, generalized tonic-clonic seizures, generalized-onset seizure, muscular hypotonia, neonatal onset, neonatal sepsis, organic aciduria, seizures, status epilepticus, abnormality of amino acid metabolism.	NA	NA	No
79	F	0.33	Consanguineous		Abnormal facial shape, dystonia, exodeviation, inguinal hernia, neonatal onset, prolonged neonatal jaundice, spasticity, strabismus, trigonocephaly, vomiting.	MRI : normal	EEG : normal	Yes
80	F	11	Non consanguineous		Ataxia, language delay, developmental regression, difficulty walking, global developmental delay, hypertonia, intrauterine growth retardation, motor delay, neonatal onset, nystagmus, oligohydramnios, spasticity.	MRI: Infra- and supra-tentorial signal abnormalities predominantly white matter, suggestive of leukodystrophy; to be compared with neurochemical data.	EEG : normal	No
81	M	8	Non consanguineous		language delay, focal-onset seizure, intellectual disability, memory impairment, seizures.	NA	NA	No
82	F	10	Non consanguineous		Abnormal facial shape, absent speech, aggressive behavior, attention deficit hyperactivity disorder, behavioral abnormality,language delay, generalized-onset seizure, global developmental delay, infantile onset, intellectual disability, motor delay, seizures, short stature, sleep disturbance, strabismus, urinary bladder sphincter dysfunction.	NA	EEG: stable background rhythm, symmetrical with patterns with physiological patterns of sleep, registration of an epileptic focus in the left cento-temporo-occipital	No
83	M	0.92	Consanguineous		Abnormal eye morphology, abnormal facial shape, anterior synechiae of the anterior chamber, autism, language delay, gastroesophageal reflux, global developmental delay, high myopia, motor delay, muscular hypotonia, nystagmus, strabismus, vomiting.	MRI : normal	NA	No
84	M	3	Non consanguineous		Abnormal facial shape, anteverted nares, attention deficit hyperactivity disorder, cleft palate, cyanosis, language delay, generalized tonic-clonic seizures, global developmental delay, heterotopia, intellectual disability, motor delay, premature birth, protruding ear, seizures, small for gestational age.	MRI: - Dilation of the posterior horns of the lateral ventricles related to colpocephaly associated with hypoplasia of the splenium of the corpus callosum. - Irregular appearance of the external edges of the lateral ventricles associated with multiple heterotopias of the periventricular gray matter.	EEG: finding a stable rhythm slightly slowed with some temporal epileptic paroxysms	No
85	F	1.67	Non consanguineous		Abnormal facial shape, abnormality of the maxilla, abnormality of the nose, cognitive impairment, decreased facial expression, language delay, depressed nasal bridge, epicanthus, epiphora, frontal bossing, global developmental delay, high palate, hypertelorism, loss of facial expression, microphthalmia, motor delay, neonatal hypotonia, respiratory distress and short nose.manifestation was neonata…	TDM : normal	EEG: polyrhythmic background rhythm of wakefulness composed of theta and delta frequencies, around 3 to 4 c/s, non-reactive, regular, interspersed with multifocal sharp waves; presence of continuous synchronous slow waves, the physiological elements of sleep are asynchronous, asymmetric	No
86	F	8	Non consanguineous		Absence seizure, attention deficit hyperactivity disorder, childhood onset, continuous spike and waves during, slow sleep, developmental regression, expressive language delay, generalized-onset seizure, global developmental delay, intellectual disability, seizures, specific learning disability. onset from 3,5 years.	TDM : normal	EEG: normal background rhythm; presence of generalized epileptic abnormalities.	No
87	M	5.25	Non consanguineous		Agitation, attention deficit hyperactivity disorder, autism, behavioral abnormality, language delay, focal-onset seizure, generalized-onset seizure, global developmental delay, infantile onset, intellectual disability.	MRI : normal	EEG : normal	No
88	M	1.25	Consanguineous		Developmental regression, generalized clonic seizures, inability to walk, motor delay, seizures.	MRI : normal	EEG shows completely disorganized, ample background activity, comprising slow theta and delta rhythms where slow spikes, spike waves and slow waves intermingle asynchronously	Yes
89	M	7.5	Non consanguineous	Atypical epilepsy is clinically suspected.	Behavioural abnormality, chronic sinusitis, focal seizures, headache, juvenile onset, seizures.	MRI : normal	EEG irritative abnormalities	No
90	F	5.5	Consanguineous		Anxiety, atonic seizures, childhood onset, cognitive impairment, language delay, episodic paroxysmal anxiety, focal-onset seizure, frequent falls, global developmental delay, motor delay, strabismus.	MRI : normal and TDM : normal	Normal EEG under sodium valproate	Yes
91	M	6.5	Non consanguineous	ASD	Autism, motor delay, language delay, global developmental delay, abnormal facial shape and difficulty walking. age of manifestation: 2 years old.	MRI : normal	NA	No
92	M	1.25	Non consanguineous		Generalized-onset seizure, increased cerbral spinal lactate, increased serum pyruvate, infantile spasms, lactic acidosis, motor delay, muscular hypotonia, neonatal onset.	MRI : discreet diffuse cortical atrophy at the supratentorial level	EEG: baseline activity improved with disappearance of hypsarrhythmia; less organized trace during sleep with generalized anomalies.	Yes
93	F	3.67	Non consanguineous	Ceroid lipofuscinosis	Strabismus, horizontal nystagmus, intellectual disability, muscular hypotonia, motor delay, muscle weakness, myoclonus, absent speech, hyperreflexia, psychomotor deterioration, developmental regression, inability to walk, sensory impairment, attention deficit hyperactivity disorder, abnormal pyramidal signs, focal seizures, increased lactate dehydrogenase activity, vitamin d deficiency. age of ma…	NA	EEG : normal	Yes
94	F	0.33	Non consanguineous		Abnormality of aspartate family amino acid metabolism, diarrhea, elevated plasma citrulline, generalized tonic-clonic seizures, global developmental delay, hepatic failure, hepatomegaly, hyperornithinemia, motor delay, muscular hypotonia, neonatal hypotonia, neonatal onset, poor eye contact, poor head control, reduced prothrombin consumption.	NA	NA	No
95	M	9	Consanguineous		Abnormal facial shape, absent speech, attention deficit hyperactivity disorder, autism, global developmental delay, inability to walk, intellectual disability, motor delay, muscular hypotonia, neonatal onset, strabismus.	MRI : normal	NA	Yes
96	M	6.5	Non consanguineous		Abnormal facial shape, abnormality of the foot, aggressive behavior, attention deficit hyperactivity disorder, behavioral abnormality, congenital onset, language delay, global developmental delay, intellectual disability, irritability, motor delay, self-mutilation, sleep disturbance, stereotypy, age of manifestation: at birth.	MRI : finding has revealed left temporal arachnoid cyst.	EEG : normal	No
97	M	10	Non consanguineous		The patient presents with attention deficit hyperactivity disorder, cleft palate (operated), language delay, excessive salivation, intellectual disability, and motor delay.	MRI : normal	NA	Yes
98	F	16	Non consanguineous		Abnormal emotion/affect behavior, abnormal facial shape, attention deficit hyperactivity disorder, autistic behavior, behavioral abnormality, language delay, excessive salivation, global developmental delay, hypodontia, infantile onset, intellectual disability, motor delay, pes planus, short stature, sleep disturbance, small hand, vomiting.	NA	EEG : normal	Yes
99	F	6	Non consanguineous		Abnormal facial shape, abnormality of movement, anorexia, attention deficit hyperactivity disorder, behavioral abnormality, chewing difficulties, cough, language delay, global developmental delay, intellectual disability, motor delay, and vomiting.	MRI : normal	EEG : normal	No
100	F	2.75	Non consanguineous	Myopathy syndrome	Abnormal levels of creatine kinase in blood, childhood onset, frequent falls, gowers sign, muscle weakness, muscular hypotonia, myopathy. age of manifestation: 18 months.	NA	EMG : myopathy	No
101	M	13	Non consanguineous		Attention deficit hyperactivity disorder, autism, behavioral abnormality, confusion, language delay, generalized tonic-clonic seizures, intellectual disability, self-injurious behavior, stereotypy and tip-toe gait. manifestation was at the age of 6 years.	TDM : moderate asymmetry with dilatation of the left ventricular system mainly from the lateral ventricle and the posterior ventricular junction; absence of focal parenchymal anomaly with a progressive appearance visible at the subtentorial levels; absence of extra parenchymal collection; median structures in place; thickening of the framework of the left maxillary and ethmoidal sinuses	NA	No
102	M	5.5	Non consanguineous	GLUT deficiency syndrome	The patient presents with generalized seizures and myoclonic absences. manifestation was at the age of 1 year.	NA	NA	Yes
103	M	6	Consanguineous	Cardiopathy and elastine gene (ELN) intervention.	Abnormal social behavior, aggressive behavior, autism, behavioral abnormality, language delay, frequent falls, hearing impairment, hyperactivity, infantile onset, intellectual disability, language impairment, motor delay, pulmonary hypoplasia, right ventricular hypertrophy .	MRI : normal	NA	Yes
104	F	11	Non consanguineous		The patient presents with abnormal facial shape, abnormal fear/anxiety-related behavior, abnormal social behavior, behavioral anormality, decreased serum creatinine, intellectual disability, specific learning disability.	MRI : normal	EEG : normal	No
105	M	3.25	Consanguineous		Abnormal facial shape, abnormal social behavior, attention deficit hyperactivity disorder, behavioral abnormality, language delay, global developmental delay, infantile onset, intellectual disability, macrocephaly, motor delay, muscular hypotonia, oculomotor apraxia.	MRI: presence of malformative anomalies of the posterior cerebral fossa associating atrophy of the vermis; horizontalization of the cerebral peduncles and cortical disorganization of the upper part of the two cerebellar hemispheres	EEG : normal	No
106	M	10	Non consanguineous		Abnormal facial shape, autism, behavioral abnormality, brain atrophy, cerebral cortical atrophy, childhood onset,intellectua disability, strabismus. age of manifestation: 18 months.	MRI: light cortical atrophy	NA	No
107	M	2	Consanguineous		Attention deficit hyperactivity disorder, chronic furunculosis, developmental regression, global developmental delay, intellectual disability, motor delay, muscular hypotonia, nystagmus, sleep disturbance, decreased plasma carnitine, elevated brain lactate level, abnormality of amino acid metabolism, abnormality of caritine metabolism.	MRI : normal	NA	Yes
108	M	5	Consanguineous	Neuronal ceroid lipofus cinosis.	Abnormal cry, abnormality of amino acid metabolism, arthrogryposis multiplex congenita, developmental regression, generalized seizures, intellectual disability, multiple joint contractures, myoclonus, neonatal onset, psychomotor deterioration, visual impairment.	MRI: secular supratentorial global atrophy lesions	EEG: trace that may suggest diffuse cerebral pain; Absence, however, of lateralized or generalized epileptic abnormalities	No
109	M	4.33	Non consanguineous	Ceroid lipofuscinosis or mitochondriopathy	Abnormal eating behavior, absent speech, attention deficit hyperactivity disorder, autistic behavior, language delay, dysphagia, gait imbalance, global developmental delay, hearing impairment, hyperphenylalaninemia, increased serum lactate, increased serum pyruvate, infantile onset, motor delay, age of manifestation: 9 months.	MRI: moderate atrophy of the cortex of the temporal lobes and insular lobes	EEG : normal	No
110	M	8	Non consanguineous		Agitation, ataxia, autistic behavior, behavioral abnormality, childhood onset, cognitive impairment, cow milk allergy, language delay, intellectual disability, motor delay, sleep disturbance.	MRI : normal	EEG : normal	No
111	M	8	Consanguineous		The patient is presenting with constipation, language delay, dystonia, gastritis, global developmental delay, hyperhidrosis, muscular hypertonia, motor delay, prolonged neonatal jaundice and spasticity, age of onset: at birth.	MRI : normal	EEG : normal	Yes
112	M	1.75	Consanguineous		Patient with attention deficit hyperactivity disorder, autism, constipation, language delay, developmental regression, epileptic spasms, generalized seizures, intellectual disability, motor delay, muscular hypotonia, stereotypy, visual impairment.	MRI: discreet triventricular dilatation without visible obstacle	EEG : anarchic waking trace rich in polymorphic grapho-elements, either slow and hypervoltaic, or sharp, which may suggest hypsarrhythmia in the context of West's syndrome	No
113	F	2	Consanguineous		Language delay, developmental regression, generalized seizures, global developmental delay, intellectual disability, microcephaly, motor delay, neonatal onset, talipes equinovarus.	MRI: absence of cerebral anomaly apart from a thin appearance of the corpus callosum.	NA	Yes
114	M	15	Consanguineous		Ataxia, attention deficit hyperactivity disorder, cognitive impairment, language delay, developmental regression, difficulty walking, global developmental delay, intellectual disability, motor delay, peripheral neuropathy.	NA	NA	Yes
115	F	4.5	Non consanguineous		Language delay, difficulty walking, motor delay, muscular hypotonia, sphincter of oddi dyskinesia, strabismus.	NA	NA	No
116	M	5.5	Consanguineous		Childhood onset of attention deficit hyperactivity disorder, language delay, growth hormone deficiency, hearing impairment, intellectual disability, microcephaly, motor delay, postnatal growth retardation, unilateral deafness.	MRI: normal and TDM: appearance in favor of left lingular and basal bronchopulmonopathy; probably infectious	NA	No
117	F	6	Non consanguineous		Abnormal fear/anxiety-related behavior, absent speech, attention deficit hyperactivity disorder, autism, behavioral abnormality, childhood onset, cognitive impairment, gait imbalance, global developmental delay, intellectual disability, motor delay, stereotypical hand wringing, age of manifestation: 1 year.	MRI : normal	EEG : normal	No
118	M	3.5	Non consanguineous		Abnormal head movements, abnormality of acetylcarnitine metabolism, abnormality of amino acid metabolism, ataxia, attention deficit hyperactivity disorder, autism, clinodactyly, language delay, eyelid myoclonias, generalized seizures, humeroradial synostosis, intellectual disability, motor delay, seizures, sleep disturbance,stereotypy.	MRI : normal	NA	No
119	M	1	Non consanguineous		Abnormality of movement, autim, motor delay, seizures, strabismus.	MRI: in favor of supratentorial cortical atrophy and TDM : showing no abnormality apart from a left frontoparietal hygroma	EEG : normal	No
120	F	6.5	Consanguineous		Behavioral abnormality, language delay, generalized seizures, global developmental delay, oppositional defiant disorder, seizures, age of manifestation: 30 months. .	NA	NA	No
121	M	10	Non consanguineous		Abnormal external genitalia, attention deficit hyperactivity disorder, cognitive impairment, language delay, intellectual disability, obesity, specific learning disability.	NA	NA	No
122	F	7.5	Non consanguineous		Axial muscle weakness, bilateral ptosis, congenital onset, delayed gross motor development, difficulty climbing stairs, elevated serum creatine phosphokinase, facial paralysis, fatigable weakness, functional motor deficit, limb-girdle muscle weakness, motor delay, myopathy, neonatal hypotonia, pelvic girdle muscle weakness, proximal muscle weakness, waddling gait.	MRI : normal	NA	No
123	M	8	Non consanguineous		Language delay, diffculty walking, inability to walk, motor delay, muscle weakness, poor fine motor coordination, specific learning disability.	MRI: mega large cistern	EEG : normal	No
124	F	4.5	Non consanguineous		Anxiety, language delay, dystonia, eyelid myoclonias, focal seizures drug resistant, dystonia of upper limbs, age of manifestation: 2 years.	MRI : normal	Interictal sleep EEG with presence of rare non-specific spikes	No
125	M	1.5	Consanguineous		The patient shows developmental regression since the age of 1 year, pyramidal syndrome, macrocephaly.	TDM : involvement of the white matter of the oval center associated with calcifications of the lenticular nuclei	NA	No
126	M	5	Non consanguineous		Abnormal globe morphology, abnormality of the shoulder, attention deficit hyperactivity disorder, blindness, congenital hypothyroidism, cyanosis, language delay, developmental regression, fetal distress, generalized hypotonia, generalized seizures, hypocalcemia, intellectual disability, intrauterine growth retardation, motor delay, muscular hypotonia, oligohydramnios, opisthotonus, reduced tendon…	MRI: global hypopiasia of the corpus callosum without associated abnormality, leukodystrophy	EEG: significantly altered pattern made of phases of electrogenic depression of variable duration predominating on the right hemispheric regions alternating abruptly with phases of slow polymorphic activities presenting spike overloads.	No
127	F	10	Consanguineous		Anxiety, ataxia, attention deficit hyperactivity disorder, atypical absence seizures, cognitive impairment, language delay, developmental regression, generalized seizures, intellectual disability, loss of ability to walk, tremor, abnormal brain lactate level, age of manifestation: 7 years.	MRI: above and infratentorial atrophy associated with scattered signal abnormalities of the subcortical and deep supratentorial white matter; especially posteriorly; with damage to the capsules and lactate peak in spectroscopy	EEG: altered background rhythm with diffuse slow waves indicating diffuse cerebral suffering	Yes
128	F	5	Non consanguineous		Abnormal facial shape, absent speech, attention deficit hyperactivity disorder, autism, intellectual disability, motor delay, narrow forehead, strabismus, urinary bladder sphincter dysfunction, visual impairment, age of manifestation: 1 month. .	MRI: moderate frontotemporal cortical atrophy.	NA	No
129	M	1	Non consanguineous	GLUT1 deficiency associated epilepsy	Seizures, cognitive impairment, global developmental delay, hypoglycemia, motor delay, lower limb spasticity, chin tremor and hand. manifestation was at birth.	MRI: widening of the cortical sulci; sylvian valleys; peri-cerebral space and dilation of the lateral ventricles suggesting cortico-subcortical atrophy	EEG: Presence of an asymmetry with two independent foci; the first in left frontotemporal in the form of slow delta waves and spikes; the 2nd in the form of points and polypoints in fronto-temporal law with sometimes diffusion sometimes giving an appearance pseudohypsarrhythmics.	No
130	F	2.5	Non consanguineous		Agitation, behavioral abnormality, confusion, decreased plasma carnitine, encephalitis, epileptic encephalopathy, hyperglutaminemia, oroticaciduria, abnormality of carboxylic acid metabolism, abnormality of orotic acid metabolism, acidosis, age of manifestation: 2 years old.	NA	NA	No
131	M	0.92	Non consanguineous	DEE	Anormality of axial muscles, language delay, epileptic encephalopathy, generalized seizures, motor delay, muscular hypotonia.	MRI : normal and TDM : normal	EEG: background activity completely disorganized while awake, ample and slow activity, notched with spikes without signs of focusing	No
132	F	7.5	Consanguineous		Absence seizures, agitation, ataxia, attention deficit hyperactivity disorder, behavioral abnormality, constipation, developmental regression, generalized seizures, intellectual disability, multiple joint contractures, spasticity, clubfoot.	MRI: discrete global atrophy above and below tentorial with reduction in white matter volume without associated signal abnormality and choline peak at the left parietal level; of metabolic origin	EEG: normal background activity; right fronto-temporal abnormalities clearly activated by sleep	Yes
133	M	13	Consanguineous		Autism, language delay.	TDM : normal	NA	Yes
134	M	3	Non consanguineous	GLUT1 deficiency associated epilepsy	Focal epilepsy, absence, hydrocephaly, delayed motor development, developmental regression, ataxia, vomiting and hematemesis.	MRI: cortical and subcortical atrophy with ventricular dilatation	NA	Yes
135	M	3	Consanguineous		Attention deficit hyperactivity disorder, autism, cataract, developmental regression, glaucoma, global developmental delay, intellectual disability, macrocephaly, motor delay, prominent forehead, scaphocephaly, stereotypy, talipes equinovarus.	MRI : arachnoid cyst	EEG : normal	No
136	M	10.83	Non consanguineous		Abnormality of the digestive system, abnormality of toe, constipation, diarrhea, generalized hypotonia, increased cerbral spinal lactate, motor delay, organic aciduria, strabismus.	NA	EEG : normal	No
137	M	6	Non consanguineous		Attention deficit hyperactivity disorder, constipation, language delay, encephalopathy, infantile muscular hypotonia, intellectual disability, motor delay, mucopolysacchariduria, partial agenesis of the corpus callosum, seizures, severe, status epilepticus and strabismus. manifestation was at birth.	MRI: • Presence of multiple punctiform T2 and Flair hyper-signals involving the periventricular white matter and semi-oval centers without contrast enhancement and without restriction of diffusion at this level. • Absence of other signal abnormalities from the rest of the brain parenchyma, in particular no gyration abnormality. • The ventricular system is thin and in place. • Midline structures a…	Well-structured sleep and wake EEG tracing relative to age; collection of right posterior temporal crit and intereritic anomalies	No
138	M	1	Non consanguineous		Delayed motor development, early epilepsy , epileptic spasms, opisthotonus, retinopathy.	MRI : normal	EEG: poorly organized background rhythm, with frequent generalized discharge, without focal sign	No
139	F	1	Consanguineous		Deeply set eye, language delay, microphthalmia, motor delay and prominent forehead, manifestation was at the age of 2 months.	MRI showed a symmetric hyperintensity in the brain's white matter suggesting a metabolic origin (metachromatic leukodystrophy) and primitive quadri-ventricular enlargement	EEG : normal	No
140	M	6	Non consanguineous		Aphasia, developmental regression, excessive salivation, falls, flexion contracture, impaired continence, muscle weakness, muscular hypotonia, spasticity and tetraparesis, manifestation was at the age of 5 years.	MRI: in favor of demyelinating lesions with a pyramidal course as well as bilateral cerebellar Blateral maxillary sinusitis of clonic orientation	NA	No
141	F	12.5	Non consanguineous		Abnormal facial shape, camptodactyly, language delay, global developmental delay, intellectual disability, motor delay, myoclonus, pes planus, seizures, specific learning disability.	MRI: in favor of a large cyst of the septum pellucidum laminating the corpus callosum.	NA	No
142	F	12	Non consanguineous		Abnormality of the femoral head, abnormality of the sacroiliac joint, limb-girdle muscular dystrophy, myopathy, abnormal levels of creatine kinase in blood.	NA	NA	No
143	F	1	Non consanguineous		Early epileptic encephalopathy, visual impairment, language delay, delayed motor development, intellectual disability, generalized seizures.	MRI: Discreet subcortical supratentorial cerebral atrophy.	EEG: hypsarrhythmia	No
144	F	0.5	Consanguineous		Cataract, elevated hepatic transaminases, increased total bilirubin, jaundice, abnormality of the liver.	NA	NA	Yes
145	F	2.5	Consanguineous		Abnormal facial shape, abnormality of the dentition, language delay, elevated hepatic transaminases, , intellectual disability, motor delay, muscular hypotonia.	MRI: epidermoid cyst; periventricular white matter hyperdensities	NA	No
146	M	5	Consanguineous		Language delay, cognitive delay, and microcephaly.	NA	NA	Yes
147	M	5	Non consanguineous		Frequent falls, myopathy, elevated serum creatine phosphokinase, age of manifestation: 2 years.	NA	NA	No
148	F	16	Non consanguineous		Attention deficit hyperactivity disorder, autism, language delay, focal seizures, intellectual disability.	NA	EEG: Background activity within physiological norms; registration of rare irritative elements in the right posterior temporal region without generalized paroxysmal abnormalities or signs of focal pathological suffering.	Yes
149	F	8.5	Non consanguineous		Language delay, developmental regression, generalized seizures, hyperventilation, intellectual disability, microcephaly, motor delay, stereotypy, age of manifestation : 1 year.	NA	NA	No
150	F	5	Non consanguineous		Motor delay, cognitive delay, ataxia, language delay, intellectual disability, dysmorphia, nystagmus, hypodontia, age of manifestation: at birth.	MRI: Moderate quadriventricular dilatation with agenesis of the cerebellar vermis	EEG : normal	No
151	F	12.5	Non consanguineous		Since the age of six months, presents with progressive myoclonic epilepsy, ataxia, cognitive regression, developmental delay, language delay, motor delay, developmental regression, intellectual disability, generalized seizures.	NA	NA	No
152	M	3.5	Non consanguineous		Hypomyelination, congenital cataract, glaucoma, low vision, motor and language developmental delay.	MRI: T2 hyperintensities and periventricular Flair predominate next to the occipital horns of the lateral ventricles not visible on the B1000 diffusion sequences related to demyelinating lesions.	NA	No
153	F	9	Consanguineous		Motor regression since 5 years old, myopathy, frequent falls, sphincter disorders, enuresis / urinary and fecal incontinence, abnormal creatine kinase.	NA	Myogenic EMG	No
154	F	6	Non consanguineous		Severe cryogenic partial epilepsy, drug resistant, cognitive disorders, school troubles, age of manifestation: 4 years.	MRI : normal	EEG: epileptic outbreak	No
155	F	9.5	Non consanguineous		Resistant epilepsy, ataxia, cognitive disorder, developmental delay, motor delay, language delay, movement abnormality, seizures (febrile and generalized seizures), intellectual disability, age of manifestation: 2 years old.	NA	abnormal EEG : stable, symmetrical and organized background rhythm; some bifronto-central discharge with some generalization	No
156	F	5	Consanguineous		Cerebellar syndrome, ataxia, language disorder, movement abnormality and balance disorder, age of manifestation: 13 months.	MRI : normal	NA	No
157	M	3.5	Non consanguineous		Hypothyroidism, autism, behavioural abnormality, intellectual disability, attention deficit disorder, delayed motor and language development, developmental regression, age of manifestation at birth.	NA	NA	No
158	M	6.67	Consanguineous		Delay motor, language delay, developmental regression, intellectual disability, external ear malformation, abnormal skeletal system, abnormal vertebral column, scoliosis, talipes equinovarus and arthrogryposis, age of manifestation: 2 years.	MRI : normal	EEG : normal	Yes
159	F	11	Non consanguineous	DEE	Pharmaco-resistant partial epilepsy, focal seizures, age of manifestation: 10 years.	NA	EEG : atonic crisis with subsequent tonic crisis	Yes
160	M	2	Non consanguineous		Since the age of 3 months the patient shows delay in motor and speech development, severe hypotonia, weak reflex, ostetendinia.	MRI : normal	EMG normal	No
161	F	5.25	Consanguineous		Developmental delay, delayed motor development with pyramidal syndrome, language delay, intellectual disability, strabismus, epilepsy, age of manifestation: since birth.	MRI: cortical atrophy	NA	Yes
162	M	2	Consanguineous		Developmental delay including delayed motor development, intellectual disability, spasticand strabismus, and elevated lactate, age of manifestation was 3 months.	MRI: white matter abnormalities	NA	No
163	M	2.5	Consanguineous	Mitochondriopathy	Since birth the child has myopathy, proximal deficit, muscular hypotonia, delayed me development, abnormal creatine kinase.	MRI: appearance of supratentorial leukodystrophy	EMG showed myogenic changes	Yes
164	M	4	Consanguineous		Epilepsy, delayed motor development, autism, macrocrania, attention deficit disorder, seizures, age of manifestation: birth.	NA	NA	No
165	M	6.5	Non consanguineous		Myopathy with central involvement, delayed motor devlopment, muscular hypotonia, dismorphism and intellectual disability.	NA	NA	No
166	M	15	Non consanguineous		Muscular canalopathy, acute hypokalemia, periodic paralysis and tetraparesis, age of manifestation: 1 week ago.	NA	NA	No
167	F	11	Non consanguineous		Epilepsy, dyslexia, dysorthographia, academic difficulty and seizures.	NA	NA	No
168	M	1.25	Consanguineous		Delayed motor devlopment, congenital microcephaly, blindness, muscular hypotonia, age of manifestation: birth.	NA	NA	No
169	M	8	Non consanguineous		West syndrome, delayed motor development, hypoglycemia, optical atrophy, language delay, developmental regression, intellectual disability, generalized seizures, hepatomegaly, age of manifestation: 2nd day of life.	MRI: bilateral paramedian occipital signal abnormalities more marked on the left.	NA	No
170	F	7	Non consanguineous		Developmental regression, loss of walking, pyramidal syndrome, muscular hypotonia, age of manifestation: 14 months.	NA	NA	No
171	F	9	Non consanguineous	Leukodystrophy	Behavioral abnormality, attention deficit disorder, developmental regression, intellectual disability, ataxia, spasticity, generalize seizures, decreased plasma carnitine, visual impairment, abnormal limb morphology, abnormal vertebral column, multiple joint contractures, constipation, age of manifestation was 4 years.	MRI : normal	EEG : normal	No
172	F	2.5	Non consanguineous	Mitochondriopathy	Developmental delay, delayed motor and language development, intellectual disability, hypersalivation, muscular hypotonia, ptosis, abnormal skin pigmentation, disorder of balance, dyspraxia, ataxia, increased lactate.	MRI: normal and ENG : normal	EEG shows generalized anomalies	No
173	M	4.5	Non consanguineous		ataxia, epilepsy, autism, cognitive retardation, behavioral abnormalities, attention deficit disorder, generalized seizures, age of manifestation : 9 month.	NA	NA	No
174	M	2.5	Non consanguineous		Hypothyroidism, autism, attention deficit disorder, delayed motor and language development, intellectual disability, macrocephaly, diarrhea, vomiting, dysmorphic facial features.	NA	NA	No
175	M	5	Consanguineous		The patient has myopathy and muscle weakness.	NA	NA	No
176	F	6	NA		Abnormality of movement, intellectual disability, behavior trouble and epileptic crisis at the age of 1 year.	NA	NA	No
177	M	3.5	Non consanguineous		Autism traits, delayed motor and language development, intellectual disability, muscular hypertonia, focal seizures, generalized seizures, microcephaly, strabismus.	MRI : normal	NA	No
178	M	8	Non consanguineous		Drug resistant epilepsy, seizures and intellectual disability.	NA	NA	No
179	M	8	NA		Intellectual disability, dysmorphism, behavioral abnormality.	NA	NA	No
180	M	14	Non consanguineous		Attention deficit hyperactivity disorder, childhood onset, language delay, incoordination, intellectual disaility, memory impairmnt, motor delay.	MRI : normal	NA	No
181	F	2.67	Consanguineous	West syndrome, Rett syndrome, Angelman syndrome.	Infantile onset of absent speech, ataxia, develoomental regression, encephalopathy, epileptic spasms, flexion contracture, global developmental delay, intellectual disability, microcephaly, motor delay, seizures, spasticity.	MRI: Bulboprotuberantial hypoplasia; Supra and subtentorial cerebral atrophy with enlargement of the cisterns and subarachnoid spaces	EEG : hypsarrhythmia	No
182	F	8	Consanguineous	CMT diseas demyelinating or intermediate form based on nerve conduction velocity test	Childhood onset, abnormality of the foot, abnormality of the skin, cyanosis, difficulty walking, frequent falls, lower limb amyotrophy, polyneuropathy, reduced tendon reflexes, respiratory distress, sensorimotor neuropathy, sensory neuropathy, steppage gait, upper limib muscle weakness, vitamin D deficiency.	MRI: abnormal myelination	EMG: axonal abnormality, neuropathic changes	No
183	M	10	NA	Neurotransmission disorder	Agression bihavior, attention deficit hyperactivity disorder, hyperactivity, sickled erythrocytes, tics, age of onset :4 years.	MRI : normal	NA	NA
184	F	8	Consanguineous		Language delay, echolalia, communication disorder, mental impairment, autistic traits.	MRI : normal	NA	No
185	F	11	Consanguineous	Motor and cognitive regression /Ataxia / Oculomotor apraxia type 1 / Retinal dystrophy	Abnormality of vision, arthralgia, ataxia, corneal dystrophy, developmental regression, juvenile onset, oculomotor apraxia, retinal dystrophy.	MRI : normal	NA	Yes
186	M	3	Non consanguineous		Congenital onset, language delay, epileptic spasms, global developmental delay, intellectual disaility, motor delay, muscular hypotonia of the trunk, seizures, strabismus.	NA	NA	No
187	M	5	Non consanguineous		Autistic behavior, language delay, age of onset: childhood.	NA	NA	Yes
188	M	6	Non consanguineous		Absence pronlodged seizure resistant to treatment, sleep-related.	MRI : normal	NA	No
